# Supplementary material for: Hybridization between two bitterling fish species in their sympatric range and a river where one species is native and the other is introduced
Source: PLoS One. 2018 Sep 7;13(9):e0203423. doi: 10.1371/journal.pone.0203423 (PMC6128550; doi:10.1371/journal.pone.0203423)
Supplement: S1 Table — The sampling localities, number of individuals, and accession numbers of the cytochrome b gene. Sequences with accession numbers in bold were deposited for this study, and the other sequences are cited from the DDBJ.–represents this locality is out of the species range. R.S., River system; R., River; St., Stream; C., Creek; Sp., Spring. (XLSX) [file pone.0203423.s003.xlsx]

## Sheet: Sheet1
S1 Table. Study specimens of Tanakia lanceolata, T. limbata, and their hybrids collected in western Japan. The sampling localities, number of individuals, and accession numbers of the cytochrome b gene. Sequences with accession numbers in bold are deposited for this study, and the other sequences are cited from the DDBJ. – represents this locality is out of the species range. R.S., River system; …
Prefecture	Locality	River system	Abbreviation	No. of individuals (microsatellite, PCR-RFLP/cyt b sequenced)			Accession number
				T. lanceolata	T. limbata	Putative hybrid	T. lanceolata	T. limbata
Ehime	Matsuyama	Omote R. (Shigenobu R.S.)	SG	0/0	0/15	0/0		LC343058–72
		Haishi R. (Shigenobu R.S.)	SG	0/0	0/1	0/0		LC343073
		Misaka R. (Shigenobu R.S.)	SG	0/2	–	0/0	LC342995–6
	Masaki	Kunichi St. (Kunichi R.S.)	KN	26/16	38/19	6/2	AB108906, AB108908, AB108912, LC342997–3009	AB108907, AB108911, AB108981–2, LC343074–88, LC411958–9
		Oide St. (Kunichi R.S.)	KN	0/0	7/0	5 /1		LC411957
		Koyori St. (Kunichi R.S.)	KN	22/11	52/3	11/0	LC343010–20	LC343089–91
		Shussaku Sp. (Kunichi R.S.)	KN	0/4	0/7	0/0	LC343021–4	LC343092–8
		Fukutoku Sp. (Kunichi R.S.)	KN	0/0	0/10	0/0		LC343099–108
		Nagaodani St.	ND	0/9	0/6	0/0	LC343025–33	LC343109–14
Kagawa	Marugame	Doki R.	DK	0/0	0/2	0/0		LC343115–6
	Sanuki	Kabe St.	KB	0/3	0/0	0/0	LC343034–6
Tokushima	Tokushima	Akui R. (Yoshino R.S.)	AK	0/1	–	0/0	LC343037
		Tatara St. (Yoshino R.S.)	TR	0/3	–	0/0	LC343038–40
	Anan	Kuwano R. (Naka R.S.)	KW	0/2	–	0/0	LC343041–2
Kochi	Shimanto	Kuroson R. (Shimanto R.S.)	KS	0/1	–	0/0	LC343043
Mie	Matsusaka	Harai R. (Kushida R.S.)	HR	0/1	0/1	0/0	AB620132	AB620131
Kyoto	Kameoka	Katsura R. (Yodo R.S.)	KR	0/2	14/4	0/0	LC343044–5	AB907114–5, LC343117–8
Hyogo	Nishinomiya	Muko R.	MK	5/0	7 /2	1/0		AB907104–5
Okayama	Okayama	Asahi R. (Asahi R.S.)	AH	0/0	0/1	0/0		HM224309
		Gion C. (Asahi R.S.)	AH	0/6	0/4	0/0	AB108894–9	AB108968–71
Hiroshima	Fukuyama	Ashida R.	AD	25 /2	1/2	0/0	LC343046–7	LC343119–20
	Mihara	Numata R.	NT	0/3	0/2	0/0	LC343048–50	LC343121–2
Shimane	Izumo	Hii R.	HI	0/4	0/0	0/0	AB108900–3
	Ochi	Gonokawa R.	GN	0/2	0/8	0/0	AB108904–5	AB108972–9
Yamaguchi	Shimonoseki	Koya R.	KY	0/7	0/11	0/0	AB108887–91, AB108966–7	AB108958–65, LC343123–5
	Ube	Koto R.	KT	4/0	3 /2	1/0		AB907162–3
Oita	Nakatsu	Yamakuni R.	YM	0/0	0/3	0/0		LC343126–8
	Usa	Yakkan R.	YK	3/2	55/7	1/0	AB108957, LC343051	AB108953–6, AB907138, LC343129–30
	Oita	Oita R.	OT	0/0	0/4	0/0		LC343131–4
Fukuoka	Nakama	Onga R.	OG	16/11	0/3	0/0	AB108870–6, LC343052–5	AB108935–7
	Yukuhashi	Nagasa St.	NG	0/5	0/3	0/0	AB108882–6	AB108943–5
		Ima R.	IM	1/6	0/5	4/4	AB108877–81, LC411951–5	AB108938–42
	Ogori	Homan R. (Chikugo R.S.)	HM	0/6	0/5	0/0	AB108861–6	AB108921–5
	Ukiha	Kose R. (Chikugo R.S.)	KO	0/3	0/9	0/0	AB108867–9	AB108926–34
	Miyama	Yabe R. (Yabe R.S.)	YB	0/10	0/3	0/0	AB108851–60	LC343135–7
	Yanagawa	Futatsukawa C. (Yabe R.S.)	YB	0/0	0/6	0/0		AB108913, AB108915–7, AB108919–20
Saga	Karatsu	Matsuura R.	MT	0/2	0/7	0/0	AB108892–3	AB108946–52
	Saga	Kase R.	KA	0/2	13/6	4 /1	LC343056–7	AB907150–1, LC343138–41, LC411956
Kumamoto	Kumamoto	Midori R.	MD	0/0	8/0	2/0
