# Supplementary material for: Hybridization between two bitterling fish species in their sympatric range and a river where one species is native and the other is introduced
Source: PLoS One. 2018 Sep 7;13(9):e0203423. doi: 10.1371/journal.pone.0203423 (PMC6128550; doi:10.1371/journal.pone.0203423)
Supplement: S2 Table — Ho, observed heterozygosity; He, expected heterozygosity. Results are only shown for polymorphic loci. (XLSX) [file pone.0203423.s004.xlsx]

## Sheet: Table
S2 Table. Allelic variability at six microsatellite loci in populations of Tanakia lanceolata, T. limbata “West Kyushu”, T. limbata “Setouchi”, and their intraspecific and interspecific hybrids in western Japan. Ho, observed heterozygosity; He, expected heterozygosity. Results are only shown for polymorphic loci.
Locus	Locality	Genotype	Number of individual	Number of alleles	Ho	He	Allelic range	G-W stats.
RC363	Ashida R., Hiroshima	T. lanceolata	25	14	0.56	0.9	56	0.24561
RC317A	Ashida R., Hiroshima	T. lanceolata	25	13	0.52	0.88	36	0.35135
Rser02	Ashida R., Hiroshima	T. lanceolata	25	4	0.4	0.35	10	0.36364
Rser10	Ashida R., Hiroshima	T. lanceolata	25	5	0.68	0.68	20	0.2381
Rser07	Ashida R., Hiroshima	T. lanceolata	25	9	0.64	0.80845	16	0.52941
Rser03	Ashida R., Hiroshima	T. lanceolata	25	9	0.32	0.56	26	0.33333
RC363	Midori R., Kumamoto	T. limbata“West Kyushu”	8	2	0.375	0.325	4	0.4
Rser02	Midori R., Kumamoto	T. limbata“West Kyushu”	8	6	0.625	0.81667	16	0.35294
Rser10	Midori R., Kumamoto	T. limbata“West Kyushu”	8	4	0.375	0.35	8	0.44444
Rser03	Midori R., Kumamoto	T. limbata“West Kyushu”	8	8	0.625	0.90833	16	0.47059
RC363	Yakkan R., Oita	T. lanceolata	3	4	0.33333	0.86667	12	0.30769
RC317A	Yakkan R., Oita	T. lanceolata	3	3	0	0.8	12	0.23077
Rser10	Yakkan R., Oita	T. lanceolata	3	4	0.66667	0.8	28	0.13793
Rser07	Yakkan R., Oita	T. lanceolata	3	2	0.33333	0.33333	2	0.66667
Rser03	Yakkan R., Oita	T. lanceolata	3	3	0.33333	0.73333	4	0.6
RC363	Yakkan R., Oita	T. limbata“Setouchi”	54	12	0.33333	0.87314	28	0.41379
RC317A	Yakkan R., Oita	T. limbata“Setouchi”	54	7	0.51852	0.66113	22	0.30435
Rser02	Yakkan R., Oita	T. limbata“Setouchi”	54	6	0.5	0.61994	10	0.54545
Rser10	Yakkan R., Oita	T. limbata“Setouchi”	54	11	0.81481	0.82295	116	0.09402
Rser07	Yakkan R., Oita	T. limbata“Setouchi”	54	6	0.55556	0.66771	10	0.54545
Rser03	Yakkan R., Oita	T. limbata“Setouchi”	54	11	0.74074	0.85549	36	0.2973
RC363	Onga R., Fukuoka	T. lanceolata	16	6	0.625	0.75202	20	0.28571
RC317A	Onga R., Fukuoka	T. lanceolata	16	11	0.5625	0.90121	26	0.40741
Rser02	Onga R., Fukuoka	T. lanceolata	16	2	0.6875	0.46573	2	0.66667
Rser10	Onga R., Fukuoka	T. lanceolata	16	10	0.625	0.87097	22	0.43478
Rser07	Onga R., Fukuoka	T. lanceolata	16	2	0.0625	0.0625	4	0.4
Rser03	Onga R., Fukuoka	T. lanceolata	16	3	0.125	0.12298	14	0.2
RC363	Kase R., Saga	T. limbata“West Kyushu”	10	5	0.4	0.65263	18	0.26316
RC317A	Kase R., Saga	T. limbata“West Kyushu”	10	3	0.2	0.19474	10	0.27273
Rser02	Kase R., Saga	T. limbata“West Kyushu”	10	3	0.4	0.48421	12	0.23077
Rser10	Kase R., Saga	T. limbata“West Kyushu”	10	6	0.5	0.82105	18	0.31579
Rser07	Kase R., Saga	T. limbata“West Kyushu”	10	3	0.4	0.46842	4	0.6
Rser03	Kase R., Saga	T. limbata“West Kyushu”	10	5	0.7	0.74211	10	0.45455
RC363	Kase R., Saga	T. limbata“West Kyushu” × T. limbata“Setouchi”	3	3	0.66667	0.73333	18	0.15789
RC317A	Kase R., Saga	T. limbata“West Kyushu” × T. limbata“Setouchi”	3	3	0.33333	0.6	4	0.6
Rser02	Kase R., Saga	T. limbata“West Kyushu” × T. limbata“Setouchi”	3	5	0.66667	0.93333	12	0.38462
Rser10	Kase R., Saga	T. limbata“West Kyushu” × T. limbata“Setouchi”	3	3	0.66667	0.6	4	0.6
Rser07	Kase R., Saga	T. limbata“West Kyushu” × T. limbata“Setouchi”	3	2	1	0.6	2	0.66667
Rser03	Kase R., Saga	T. limbata“West Kyushu” × T. limbata“Setouchi”	3	4	0.66667	0.86667	10	0.36364
RC363	Katsura R., Kyoto	T. limbata“Setouchi”	14	8	0.64286	0.83069	18	0.42105
RC317A	Katsura R., Kyoto	T. limbata“Setouchi”	14	4	0.35714	0.63228	6	0.57143
Rser02	Katsura R., Kyoto	T. limbata“Setouchi”	14	2	0.14286	0.34921	4	0.4
Rser10	Katsura R., Kyoto	T. limbata“Setouchi”	14	5	0.64286	0.50794	14	0.33333
Rser07	Katsura R., Kyoto	T. limbata“Setouchi”	14	3	0.57143	0.67989	6	0.42857
Rser03	Katsura R., Kyoto	T. limbata“Setouchi”	14	6	0.42857	0.78836	28	0.2069
RC363	Koto R., Yamaguchi	T. lanceolata	4	3	0.25	0.60714	14	0.2
RC317A	Koto R., Yamaguchi	T. lanceolata	4	4	1	0.82143	12	0.30769
Rser10	Koto R., Yamaguchi	T. lanceolata	4	2	0.5	0.57143	8	0.22222
Rser07	Koto R., Yamaguchi	T. lanceolata	4	3	0.75	0.75	4	0.6
Rser03	Koto R., Yamaguchi	T. lanceolata	4	2	0	0.42857	2	0.66667
RC363	Koto R., Yamaguchi	T. limbata“Setouchi”	3	4	1	0.8	26	0.14815
RC317A	Koto R., Yamaguchi	T. limbata“Setouchi”	3	3	1	0.8	10	0.27273
Rser02	Koto R., Yamaguchi	T. limbata“Setouchi”	3	2	0	0.53333	2	0.66667
Rser10	Koto R., Yamaguchi	T. limbata“Setouchi”	3	5	1	0.93333	16	0.29412
Rser07	Koto R., Yamaguchi	T. limbata“Setouchi”	3	3	0.66667	0.6	4	0.6
Rser03	Koto R., Yamaguchi	T. limbata“Setouchi”	3	5	1	0.93333	20	0.2381
RC363	Ima R., Fukuoka	T. lanceolata × T. limbata“Setouchi”	2	2	0	0.66667	8	0.22222
RC317A	Ima R., Fukuoka	T. lanceolata × T. limbata“Setouchi”	2	2	0	0.66667	2	0.66667
Rser02	Ima R., Fukuoka	T. lanceolata × T. limbata“Setouchi”	2	2	0.5	0.5	2	0.66667
Rser10	Ima R., Fukuoka	T. lanceolata × T. limbata“Setouchi”	2	3	0.5	0.83333	14	0.2
Rser07	Ima R., Fukuoka	T. lanceolata × T. limbata“Setouchi”	2	2	0.5	0.5	6	0.28571
Rser03	Ima R., Fukuoka	T. lanceolata × T. limbata“Setouchi”	2	3	0.5	0.83333	6	0.42857
RC363	Ima R., Fukuoka	T. limbata“Setouchi”	2	3	1	0.83333	16	0.17647
Rser02	Ima R., Fukuoka	T. limbata“Setouchi”	2	2	0.5	0.5	2	0.66667
Rser10	Ima R., Fukuoka	T. limbata“Setouchi”	2	3	0.5	0.83333	10	0.27273
Rser07	Ima R., Fukuoka	T. limbata“Setouchi”	2	3	1	0.83333	6	0.42857
Rser03	Ima R., Fukuoka	T. limbata“Setouchi”	2	4	1	1	12	0.30769
RC363	Muko R., Hyogo	T. lanceolata	5	5	0.6	0.82222	16	0.29412
RC317A	Muko R., Hyogo	T. lanceolata	5	4	0.2	0.64444	26	0.14815
Rser02	Muko R., Hyogo	T. lanceolata	5	2	0.4	0.35556	2	0.66667
Rser10	Muko R., Hyogo	T. lanceolata	5	3	0.8	0.68889	4	0.6
Rser07	Muko R., Hyogo	T. lanceolata	5	4	0.8	0.71111	6	0.57143
Rser03	Muko R., Hyogo	T. lanceolata	5	2	0.2	0.2	6	0.28571
RC363	Muko R., Hyogo	T. limbata“West Kyushu” × T. limbata“Setouchi”	3	4	0.66667	0.86667	12	0.30769
RC317A	Muko R., Hyogo	T. limbata“West Kyushu” × T. limbata“Setouchi”	3	4	1	0.86667	10	0.36364
Rser02	Muko R., Hyogo	T. limbata“West Kyushu” × T. limbata“Setouchi”	3	2	0.33333	0.33333	2	0.66667
Rser10	Muko R., Hyogo	T. limbata“West Kyushu” × T. limbata“Setouchi”	3	2	0.33333	0.6	2	0.66667
Rser07	Muko R., Hyogo	T. limbata“West Kyushu” × T. limbata“Setouchi”	3	2	0	0.53333	2	0.66667
Rser03	Muko R., Hyogo	T. limbata“West Kyushu” × T. limbata“Setouchi”	3	4	0.33333	0.86667	18	0.21053
RC363	Muko R., Hyogo	T. limbata“Setouchi”	4	3	0.5	0.60714	6	0.42857
RC317A	Muko R., Hyogo	T. limbata“Setouchi”	4	4	0.5	0.64286	16	0.23529
Rser02	Muko R., Hyogo	T. limbata“Setouchi”	4	2	0.5	0.42857	2	0.66667
Rser10	Muko R., Hyogo	T. limbata“Setouchi”	4	3	0.5	0.71429	4	0.6
Rser07	Muko R., Hyogo	T. limbata“Setouchi”	4	2	0	0.42857	2	0.66667
Rser03	Muko R., Hyogo	T. limbata“Setouchi”	4	5	0.25	0.89286	18	0.26316
RC363	Kunichi St., Matsuyama	T. lanceolata	53	5	0.54717	0.70746	28	0.17241
RC317A	Kunichi St., Matsuyama	T. lanceolata	53	6	0.32075	0.67493	34	0.17143
Rser02	Kunichi St., Matsuyama	T. lanceolata	53	4	0.58491	0.46343	20	0.19048
Rser10	Kunichi St., Matsuyama	T. lanceolata	53	6	0.45283	0.65481	20	0.28571
Rser07	Kunichi St., Matsuyama	T. lanceolata	53	3	0.83019	0.50117	10	0.27273
Rser03	Kunichi St., Matsuyama	T. lanceolata	53	4	0	0.57574	6	0.57143
RC363	Kunichi St., Matsuyama	T. lanceolata × T. limbata“West Kyushu”	17	6	0.70588	0.83066	20	0.28571
RC317A	Kunichi St., Matsuyama	T. lanceolata × T. limbata“West Kyushu”	17	5	0.29412	0.72549	14	0.33333
Rser02	Kunichi St., Matsuyama	T. lanceolata × T. limbata“West Kyushu”	17	3	0.58824	0.51872	12	0.23077
Rser10	Kunichi St., Matsuyama	T. lanceolata × T. limbata“West Kyushu”	17	5	0.35294	0.72014	20	0.2381
Rser07	Kunichi St., Matsuyama	T. lanceolata × T. limbata“West Kyushu”	17	2	0	0.11408	2	0.66667
Rser03	Kunichi St., Matsuyama	T. lanceolata × T. limbata“West Kyushu”	17	7	0.94118	0.82888	20	0.33333
RC363	Kunichi St., Matsuyama	T. limbata“West Kyushu”	95	3	0.13684	0.53361	14	0.2
RC317A	Kunichi St., Matsuyama	T. limbata“West Kyushu”	95	4	0	0.62311	6	0.57143
Rser02	Kunichi St., Matsuyama	T. limbata“West Kyushu”	95	4	0.6	0.60724	20	0.19048
Rser10	Kunichi St., Matsuyama	T. limbata“West Kyushu”	95	3	0.81053	0.59276	16	0.17647
Rser07	Kunichi St., Matsuyama	T. limbata“West Kyushu”	95	3	0.66316	0.59187	4	0.6
Rser03	Kunichi St., Matsuyama	T. limbata“West Kyushu”	95	4	0.01053	0.55021	24	0.16
RC363	Kunichi St., Matsuyama	T. limbata“West Kyushu” × T. limbata“Setouchi”	2	2	0	0.67	6	0.29
RC317A	Kunichi St., Matsuyama	T. limbata“West Kyushu” × T. limbata“Setouchi”	2	2	0.5	0.5	2	0.67
Rser02	Kunichi St., Matsuyama	T. limbata“West Kyushu” × T. limbata“Setouchi”	2	2	0	0.67	2	0.67
Rser10	Kunichi St., Matsuyama	T. limbata“West Kyushu” × T. limbata“Setouchi”	2	3	0.5	0.83	18	0.16
Rser07	Kunichi St., Matsuyama	T. limbata“West Kyushu” × T. limbata“Setouchi”	2	2	0.5	0.5	2	0.67
Rser03	Kunichi St., Matsuyama	T. limbata“West Kyushu” × T. limbata“Setouchi”	2	3	1	0.83	8	0.33
