# Supplementary material for: Hybridization between two bitterling fish species in their sympatric range and a river where one species is native and the other is introduced
Source: PLoS One. 2018 Sep 7;13(9):e0203423. doi: 10.1371/journal.pone.0203423 (PMC6128550; doi:10.1371/journal.pone.0203423)
Supplement: S3 Table — (XLSX) [file pone.0203423.s005.xlsx]

## Sheet: Sheet1
S3 Table. Private alleles of each lineage and their frequencies.
Lineage	Locus	Allele	Frequency
T. lanceolata	RC363	225	0.0231481
T. lanceolata	RC363	229	0.037037
T. lanceolata	RC363	281	0.00462963
T. lanceolata	RC317A	153	0.023
T. lanceolata	RC317A	189	0.00462963
T. lanceolata	Rser02	178	0.00462963
T. lanceolata	Rser02	202	0.0231481
T. lanceolata	Rser10	108	0.00462963
T. lanceolata	Rser10	222	0.00462963
T. lanceolata	Rser10	226	0.00462963
T. lanceolata	Rser03	268	0.037037
T. lanceolata	Rser03	272	0.033
T. limbata“West Kyushu”	RC363	227	0.00884956
T. limbata“West Kyushu”	RC363	255	0.00442478
T. limbata“West Kyushu”	RC363	273	0.00442478
T. limbata“West Kyushu”	Rser02	200	0.0619469
T. limbata“West Kyushu”	Rser10	220	0.0132743
T. limbata“West Kyushu”	Rser10	228	0.00442478
T. limbata“West Kyushu”	Rser07	232	0.00442478
T. limbata“West Kyushu”	Rser03	270	0.00884956
T. limbata“West Kyushu”	Rser03	274	0.00442478
T. limbata“West Kyushu”	Rser03	278	0.0132743
T. limbata“West Kyushu”	Rser03	280	0.00884956
T. limbata“West Kyushu”	Rser03	286	0.00884956
T. limbata“Setouchi”	RC363	265	0.0126582
T. limbata“Setouchi”	RC317A	147	0.00632911
T. limbata“Setouchi”	RC317A	187	0.00632911
T. limbata“Setouchi”	RC317A	193	0.0253165
T. limbata“Setouchi”	RC317A	195	0.0759494
T. limbata“Setouchi”	Rser02	182	0.0506329
T. limbata“Setouchi”	Rser07	212	0.0126582
T. limbata“Setouchi”	Rser03	240	0.0126582
