# Supplementary material for: Hybridization between two bitterling fish species in their sympatric range and a river where one species is native and the other is introduced
Source: PLoS One. 2018 Sep 7;13(9):e0203423. doi: 10.1371/journal.pone.0203423 (PMC6128550; doi:10.1371/journal.pone.0203423)
Supplement: S4 Table — lan, lim_K, lim_S indicate Tanakia lanceolata, T. limbata “West Kyushu”, T. limbata “Setouchi”, respectively. Strains in bold font indicate translocated strains. * denotes hybrid individuals based on structure analysis, † denotes individuals with inconsistent nuclear and mitochondrial genotypes. (XLSX) [file pone.0203423.s006.xlsx]

## Sheet: Sheet1
S4 Table. Mitochondrial genotype, and nuclear genotypes based on Structure and NewHybrids analyses. lan, lim_K, lim_S indicate Tanakia lanceolata, T. limbata “West Kyushu”, T. limbata “Setouchi”, respectively. Strains in bold font indicate translocated strains. * denotes hybrid individuals based on structure analysis, † denotes individuals with inconsistent nuclear and mitochondrial genotypes.
Prefecture	River system	mtDNA	Result of Structure	Result of NewHybrids	Number of individuals
Ehime	Kunichi R. S.	lan	lan	lan	37
		lan	lan	F1 × F1	11
		lim_K	lim_K	lim	79
		lim_K	lim_K	F1 × F1	16
		lim_K	lan × lim_K	F1 × F1	13	*
		lan	lan × lim_K	F1 × F1	2	*
		lim_K	lan × lim_K	lan	1	*
		lan	lan × lim_S	F1 × F1	1	*
		lim_K	lim_K × lim_S	lim	2
		lim_K	lan	lan	3	†
		lim_K	lan	F1 × F1	2	†
Kyoto	Katsura R.	lim_S	lim_S	lim	12
		lim_S	lim_S	F1 × F1	2
Hyogo	Muko R.	lan	lan	lan	5
		lim_S	lim_S	lim	3
		lim_S	lim_S	F1 × F1	1
		lim_S	lim_K × lim_S	lim	3
		lim_S	lan × lim_S	F1 × F1	1	*
Hiroshima	Ashida R.	lan	lan	lan	21
		lan	lan	F1 × F1	4
		lim_S	lim_S	F1 × F1	1
Yamaguchi	Koto R.	lan	lan	lan	4
		lim_S	lim_S	lim	3
		lan	lan × lim_S	F1 × F1	1	*
Oita	Yakkan R.	lim_S	lim_S	lim	44
		lim_S	lim_S	F1 × F1	10
		lan	lan	lan	2
		lan	lan	F1 × F1	1
		lim_S	lan × lim_S	F1 × F1	1	*
		lim_S	lim_K × lim_S	lim	1
Fukuoka	Onga R.	lan	lan	lan	14
		lan	lan	F1 × F1	2
Fukuoka	Ima R.	lan	lan	F1 × F1	1
		lan	lan × lim_S	F1 × F1	2	*
		lan	lim_S	lim	1	†
		lan	lim_S	F1 × F1	1	†
Saga	Kase R.	lim_K	lim_K	lim	10
		lim_K	lan × lim_K	F1 × F1	1	*
		lim_K	lan × lim_K × lim_S	lim	1	*
		lan	lan × lim_S	F1 × F1	1	*
		lim_K	lim_K × lim_S	lim	3
		lan	lim_S	F1 × F1	1	†
Kumamoto	Midori R.	lim_K	lim_K	lim	8
		lan	lan × lim_K	F1 × F1	2	*
