# Supplementary material for: Hybridization between two bitterling fish species in their sympatric range and a river where one species is native and the other is introduced
Source: PLoS One. 2018 Sep 7;13(9):e0203423. doi: 10.1371/journal.pone.0203423 (PMC6128550; doi:10.1371/journal.pone.0203423)
Supplement: S5 Table — lan, lim_K, lim_S indicate Tanakia lanceolata, T. limbata “West Kyushu”, T. limbata “Setouchi”, respectively. Strains in bold font indicate translocated strains. (XLSX) [file pone.0203423.s007.xlsx]

## Sheet: S5Table
S5 Table. Genotypes of hybrids and individuals with inconsistent nuclear and mitochondrial genotypes. lan, lim_K, lim_S indicate Tanakia lanceolata, T. limbata “West Kyushu”, T. limbata “Setouchi”, respectively. Strains in bold font indicate translocated strains.
Prefecture	River system	mtDNA	Result of structure	Result of NewHybrids	Number of individuals
Ehime	Kunichi R. S.	lan	lan × lim_K	F1 × F1	2
		lan	lan × lim_S	F1 × F1	1
		lim_K	lan	F1 × F1	2
		lim_K	lan	lan	3
		lim_K	lan × lim_K	F1 × F1	13
		lim_K	lan × lim_K	lan	1
		lim_K	lim_K × lim_S	lim	2
Hyogo	Muko R.	lim_S	lan × lim_S	F1 × F1	1
		lim_S	lim_K × lim_S	lim	3
Yamaguchi	Koto R.	lan	lan × lim_S	F1 × F1	1
Oita	Yakkan R.	lim_S	lan × lim_S	F1 × F1	1
		lim_S	lim_K × lim_S	lim	1
Fukuoka	Ima R.	lan	lan × lim_S	F1 × F1	2
		lan	lim_S	F1 × F1	1
		lan	lim_S	lim	1
Saga	Kase R.	lan	lan × lim_S	F1 × F1	1
		lan	lim_S	F1 × F1	1
		lim_K	lan × lim_K	F1 × F1	1
		lim_K	lan × lim_K × lim_S	lim	1
		lim_K	lim_K × lim_S	lim	3
Kumamoto	Mirodi R.	lan	lan × lim_K	F1 × F1	1
		lan	lan × lim_S	F1 × F1	1
